# Supplementary material for: Major Contribution of c.[1622T>C;3113C>T] Complex Allele and c.5882G>A Variant in ABCA4-Related Retinal Dystrophy in an Eastern European Population
Source: Int J Mol Sci. 2023 Nov 12;24(22):16231. doi: 10.3390/ijms242216231 (PMC10671488; doi:10.3390/ijms242216231)
Supplement: Supplementary file 1 [file ijms-24-16231-s001.zip]

Archive with 1 entries (1 files):
- ijms-2667660-supplementary.xlsx
