# Supplementary material for: Major Contribution of c.[1622T>C;3113C>T] Complex Allele and c.5882G>A Variant in ABCA4-Related Retinal Dystrophy in an Eastern European Population
Source: Int J Mol Sci. 2023 Nov 12;24(22):16231. doi: 10.3390/ijms242216231 (PMC10671488; doi:10.3390/ijms242216231)
Supplement: Supplementary file 1 [file ijms-24-16231-s001.zip › ijms-2667660-supplementary.xlsx]

## Sheet: Лист1
№	Age, years	Diagnosis	Degree of disease manifestation	Rate of disease progression	Degree of impairment of best corrected visual acuity	Digree of color vision impairment	Presence of lens opacity	Degree of macular ERG abnormality	Degree of macular area defect	Degree of preservation of RPE	Copmplex allele c.[1622T>C;3113C>T] (+/-)	LoF allele in genotype	ABCA4 variant 1 (NM_000350.3)	ABCA4 variant 1 (NP_000341.2)	ABCA4 variant 2 (NM_000350.3)	ABCA4 variant 2 (NP_000341.2)	ABCA4 variant 3 (NM_000350.3)	ABCA4 variant 3 (NP_000341.2)
1	17	STGD1	2	3	3	2	1	3	3	2	+	-	c.1622T>C	p.(Ala1038Val)	c.3113C>T	p.(Ala1038Val)	c.1807T>C	p.(Tyr603His)
2	18	STGD1	2	3	3	2	1	3	3	2	+	-	c.1622T>C	p.(Ala1038Val)	c.3113C>T	p.(Ala1038Val)	c.1807T>C	p.(Tyr603His)
3	9	STGD1	1	2	1	2	1	2	2	1	+	-	c.1622T>C	p.(Ala1038Val)	c.3113C>T	p.(Ala1038Val)	c.1807T>C	p.(Tyr603His)
4	18	STGD1	2	3	2	1	1	2	2	2	+	+	c.1622T>C	p.(Ala1038Val)	c.3113C>T	p.(Ala1038Val)	c.2161-2_2161-1inv	p.(?)
5	19	STGD1	2	2	3	2	1	2	2	1	+	+	c.1622T>C	p.(Ala1038Val)	c.3113C>T	p.(Ala1038Val)	c.2564G>A	p.(Trp855Ter)
6	16	STGD1	2	2	3	2	1	2	2	1	+	+	c.1622T>C	p.(Ala1038Val)	c.3113C>T	p.(Ala1038Val)	c.2564G>A	p.(Trp855Ter)
7	13	STGD1	2	3	3	2	2	3	3	1	+	-	c.1622T>C	p.(Ala1038Val)	c.3113C>T	p.(Ala1038Val)	c.2588G>C	p.(Gly863Ala)
8	15	STGD1	2	1	3	1	1	2	2	1	+	-	c.1622T>C	p.(Ala1038Val)	c.3113C>T	p.(Ala1038Val)	c.2635T>G	p.(Tyr879Asp)
9	15	STGD1	2	3	2	2	1	2	2	2	+	-	c.1622T>C	p.(Ala1038Val)	c.3113C>T	p.(Ala1038Val)	c.2861A>C	p.(Tyr954Ser)
10	12	STGD1	2	3	3	1	1	2	2	1	+	-	c.1622T>C	p.(Ala1038Val)	c.3113C>T	p.(Ala1038Val)	c.2894A>G	p.(Asn965Ser)
11	18	STGD1	2	2	2	1	1	3	2	1	+	-	c.1622T>C	p.(Ala1038Val)	c.3113C>T	p.(Ala1038Val)	c.2897G>A	p.(Gly966Glu)
12	11	STGD1	2	1	3	2	1	2	3	1	+	+	c.1622T>C	p.(Ala1038Val)	c.3113C>T	p.(Ala1038Val)	c.372del	p.(Ile125PhefsTer29)
13	17	STGD1	2	3	1	1	1	2	2	2	+	-	c.1622T>C	p.(Ala1038Val)	c.3113C>T	p.(Ala1038Val)	c.4469G>A	p.(Cys1490Tyr)
14	19	STGD1	2	3	1	1	2	2	3	1	+	-	c.1622T>C	p.(Ala1038Val)	c.3113C>T	p.(Ala1038Val)	c.4469G>A	p.(Cys1490Tyr)
15	13	CORD3	2	3	2	1	1	3	3	1	+	+	c.1622T>C	p.(Ala1038Val)	c.3113C>T	p.(Ala1038Val)	c.5312+1G>A	p.(?)
16	13	STGD1	2	2	2	1	1	3	2	3	+	-	c.1622T>C	p.(Ala1038Val)	c.3113C>T	p.(Ala1038Val)	c.5461-10T>C	p.(?)
17	12	STGD1	1	2	1	1	1	2	2	1	+	-	c.1622T>C	p.(Ala1038Val)	c.3113C>T	p.(Ala1038Val)	c.5513A>G	p.(His1838Arg)
18	35	STGD1	4	3	2	1	1	2	2	1	+	-	c.1622T>C	p.(Ala1038Val)	c.3113C>T	p.(Ala1038Val)	c.5603A>T	p.(Asn1868Ile)
19	30	STGD1	4	3	2	1	1	2	2	1	+	+	c.1622T>C	p.(Ala1038Val)	c.3113C>T	p.(Ala1038Val)	c.5843_5844del	p.(Pro1948ArgfsTer61)
20	29	STGD1	4	1	2	2	1	3	3	3	+	-	c.1622T>C	p.(Ala1038Val)	c.3113C>T	p.(Ala1038Val)	c.5882G>A	p.(Gly1961Glu)
21	52	STGD1	3	3	3	2	1	3	3	1	+	-	c.1622T>C	p.(Ala1038Val)	c.3113C>T	p.(Ala1038Val)	c.5882G>A	p.(Gly1961Glu)
22	22	STGD1	3	3	2	1	1	1	2	1	+	-	c.1622T>C	p.(Ala1038Val)	c.3113C>T	p.(Ala1038Val)	c.5882G>A	p.(Gly1961Glu)
23	32	STGD1	4	2	3	2	1	2	2	1	+	-	c.1622T>C	p.(Ala1038Val)	c.3113C>T	p.(Ala1038Val)	c.5882G>A	p.(Gly1961Glu)
24	22	STGD1	4	3	1	2	1	1	2	1	+	-	c.1622T>C	p.(Ala1038Val)	c.3113C>T	p.(Ala1038Val)	c.5882G>A	p.(Gly1961Glu)
25	28	STGD1	4	3	1	1	1	2	2	1	+	-	c.1622T>C	p.(Ala1038Val)	c.3113C>T	p.(Ala1038Val)	c.5882G>A	p.(Gly1961Glu)
26	23	STGD1	4	3	3	1	1	2	2	1	+	-	c.1622T>C	p.(Ala1038Val)	c.3113C>T	p.(Ala1038Val)	c.5882G>A	p.(Gly1961Glu)
27	19	STGD1	2	2	3	2	1	2	2	2	+	-	c.1622T>C	p.(Ala1038Val)	c.3113C>T	p.(Ala1038Val)	c.5882G>A	p.(Gly1961Glu)
28	33	STGD1	4	3	1	1	1	2	2	1	+	-	c.1622T>C	p.(Ala1038Val)	c.3113C>T	p.(Ala1038Val)	c.5882G>A	p.(Gly1961Glu)
29	14	STGD1	2	1	3	2	1	3	3	1	+	-	c.1622T>C	p.(Ala1038Val)	c.3113C>T	p.(Ala1038Val)	c.5882G>A	p.(Gly1961Glu)
30	8	STGD1	1	3	3	2	1	2	2	2	+	-	c.1622T>C	p.(Ala1038Val)	c.3113C>T	p.(Ala1038Val)	c.5882G>A	p.(Gly1961Glu)
31	18	CORD3	3	3	2	1	1	3	3	1	+	-	c.1622T>C	p.(Ala1038Val)	c.3113C>T	p.(Ala1038Val)	c.6089G>A	p.(Arg2030Gln)
32	13	CORD3	1	3	2	2	1	3	3	1	+	+	c.1622T>C	p.(Ala1038Val)	c.3113C>T	p.(Ala1038Val)	c.6816+1G>C	p.(?)
33	26	STGD1	2	3	3	1	1	2	2	1	+	-	c.1622T>C	p.(Ala1038Val)	c.3113C>T	p.(Ala1038Val)	c.6437G>T	p.(Gly2146Val)
34	19	STGD1	4	3	2	2	1	3	2	2	+	-	c.1622T>C	p.(Ala1038Val)	c.3113C>T	p.(Ala1038Val)	c.5714+5C>T	p.(?)
35	19	STGD1	3	3	2	1	1	2	2	3	+	-	c.1622T>C	p.(Ala1038Val)	c.3113C>T	p.(Ala1038Val)	c.4773+3T>C	p.(?)
36	14	STGD1	1	3	3	1	1	2	2	1	+	-	c.1622T>C	p.(Ala1038Val)	c.3113C>T	p.(Ala1038Val)	c.5311G>A	p.(Gly1771Arg)
46	21	STGD1	2	3	1	1	2	2	3	1	+	-	c.1622T>C	p.(Ala1038Val)	c.3113C>T	p.(Ala1038Val)	c.4469G>A	p.(Cys1490Tyr)
37	16	STGD1	1	2	3	1	1	2	3	1	-	-	c.1622T>C	p.(Ala1038Val)	c.3113C>T	p.(Ala1038Val)	-	-
38	29	STGD1	3	3	3	2	1	3	3	1	-	-	c.1622T>C	p.(Ala1038Val)	c.3113C>T	p.(Ala1038Val)	-	-
39	16	STGD1	1	3	2	1	1	2	1	1	-	-	c.1622T>C	p.(Ala1038Val)	c.3113C>T	p.(Ala1038Val)	-	-
40	45	STGD1	1	3	1	1	1	2	2	1	-	-	c.1622T>C	p.(Ala1038Val)	c.3113C>T	p.(Ala1038Val)	-	-
41	16	STGD1	2	3	5	3	1	3	3	3	-	-	c.1622T>C	p.(Ala1038Val)	c.3113C>T	p.(Ala1038Val)	-	-
42	21	STGD1	2	2	3	2	1	3	2	2	-	-	c.1622T>C	p.(Ala1038Val)	c.3113C>T	p.(Ala1038Val)	-	-
43	13	STGD1	2	3	2	1	1	2	2	2	-	-	c.1622T>C	p.(Ala1038Val)	c.3113C>T	p.(Ala1038Val)	-	-
44	30	STGD1	2	3	2	1	2	2	2	1	-	-	c.1622T>C	p.(Ala1038Val)	c.3113C>T	p.(Ala1038Val)	-	-
45	34	STGD1	2	3	2	1	1	2	2	1	-	-	c.1622T>C	p.(Ala1038Val)	c.3113C>T	p.(Ala1038Val)	-	-
47	31	STGD1	1	2	3	2	1	2	2	2	-	-	c.1622T>C	p.(Ala1038Val)	c.3113C>T	p.(Ala1038Val)	-	-
48	25	STGD1	4	3	2	2	1	2	3	3	-	-	c.3113C>T	p.(Ala1038Val)	c.5461-10T>C	p.?	c.5603A>T	p.(Asn1868Ile)
49	10	STGD1	1	3	3	2	2	2	3	3	-	-	c.3113C>T	p.(Ala1038Val)	c.5603A>T	p.(Asn1868Ile)	c.4469G>A	p.(Cys1490Tyr)
50	17	STGD1	2	2	2	1	1	1	2	1	-	+	c.3113C>T	p.(Ala1038Val)	c.296A>G	p.(Asn99Ser)	c.4234C>T	p.(Gln1412Ter)
51	13	STGD1	2	3	3	2	1	3	3	3	-	-	c.5603A>T	p.(Asn1868Ile)	c.5882G>A	p.(Gly1961Glu)	c.5461-10T>C	p.?
52	25	STGD1	3	1	3	2	1	2	3	3	-	-	c.4469G>A	p.(Cys1490Tyr)	c.5603A>T	p.(Asn1868Ile)	c.2588G>C	p.(Gly863Ala)
53	27	STGD1	3	3	3	2	2	2	3	3	-	+	c.5603A>T	p.(Asn1868Ile)	c.2588G>C	p.(Gly863Ala)	c.6088C>T	p.(Arg2030Ter)
54	14	STGD1	1	3	1	1	1	2	2	1	-	-	c.5603A>T	p.(Asn1868Ile)	c.4469G>A	p.(Cys1490Tyr)	c.6721C>G	p.(Leu2241Val)
55	30	STGD1	3	3	1	1	1	2	1	1	-	+	c.5603A>T	p.(Asn1868Ile)	c.5714+1G>T	p.?	c.6316C>T	p.(Arg2106Cys)
56	18	STGD1	2	3	2	2	1	2	2	3	-	-	c.5882G>A	p.(Gly1961Glu)	c.4462T>C	p.(Cys1488Arg)	c.2588-12C>G	p.?
57	9	STGD1	2	3	2	1	1	3	2	2	-	+	c.5312+1G>A	p.?	c.4506C>T	p.(Cys1502=)	c.2564G>A	p.(Trp855Ter)
58	8	STGD1	2	3	2	2	1	2	2	1	-	+	c.5461-10T>C	p.?	c.4253+5G>A	p.?	c.2692G>T	p.(Glu898Ter)
59	21	STGD1	4	3	2	1	1	2	3	1	-	+	c.5882G>A	p.(Gly1961Glu)	c.1937+1G>A	p.?	-	-
60	10	STGD1	2	3	1	1	1	2	2	1	-	-	c.5461-10T>C	p.?	c.5606C>T	p.(Pro1869Leu)	-	-
61	29	STGD1	1	3	1	1	1	2	2	1	-	-	c.5603A>T	p.(Asn1868Ile)	c.5753A>T	p.(Asp1918Val)	-	-
62	25	STGD1	2	3	2	2	1	3	3	1	-	-	c.5882G>A	p.(Gly1961Glu)	c.1648G>A	p.(Gly550Arg)	-	-
63	33	STGD1	3	3	6	3	1	3	3	3	-	-	c.1807T>C	p.(Tyr603His)	c.4848+11_4848+12insTA	p.?	-	-
64	36	STGD1	4	2	2	3	2	2	2	4	-	-	c.1807T>C	p.(Tyr603His)	c.4848+11_4848+12insTA	p.?	-	-
65	28	STGD1	1	3	1	1	1	3	2	4	-	+	c.5882G>A	p.(Gly1961Glu)	gross deletion	p.?	-	-
66	13	STGD1	2	3	3	1	1	2	2	1	-	-	c.5882G>A	p.(Gly1961Glu)	c.1957C>T	p.(Arg653Cys)	-	-
67	47	STGD1	2	3	3	2	1	2	2	1	-	+	c.4469G>A	p.(Cys1490Tyr)	c.2692G>T	p.(Glu898Ter)	-	-
68	15	STGD1	2	2	2	1	1	2	2	1	-	-	c.5513A>G	p.(His1838Arg)	c.1957C>T	p.(Arg653Cys)	-	-
69	13	STGD1	2	2	2	1	1	2	2	1	-	-	c.5513A>G	p.(His1838Arg)	c.1957C>T	p.(Arg653Cys)	-	-
70	57	STGD1	3	3	4	3	2	3	3	3	-	-	c.5572T>A	p.(Tyr1858Asn)	c.6244G>C	p.(Ala2082Pro)	-	-
71	40	STGD1	3	2	2	2	1	3	3	3	-	-	c.116T>G	p.(Leu39Trp)	c.1933G>T	p.(Asp645Tyr)	-	-
72	20	STGD1	3	3	3	1	1	2	3	3	-	-	c.5753A>T	p.(Asp1918Val)	c.3322C>T	p.(Arg1108Cys)	-	-
73	23	STGD1	2	3	2	2	1	3	3	1	-	-	c.1646C>A	p.(Ala549Asp)	c.2588G>C	p.(Gly863Ala)	-	-
74	32	STGD1	2	3	3	2	1	3	3	1	-	-	c.1957C>T	p.(Arg653Cys)	c.302+22A>G	p.?	-	-
75	8	CORD3	1	3	2	2	1	3	3	1	-	+	c.5843_5844del	p.(Pro1948ArgfsTer61)	c.2828G>A	p.(Arg943Gln)	-	-
76	20	RP19	1	3	5	3	2	3	2	4	-	+	c.6601_6602del	p.(Arg2201AlafsTer49)	c.5841T>G	p.(Tyr1947Ter)	-	-
77	30	STGD1	1	3	2	2	1	2	2	1	-	-	c.4469G>A	p.(Cys1490Tyr)	c.4469G>A	p.(Cys1490Tyr)	-	-
78	23	STGD1	2	3	3	2	1	3	2	2	-	-	c.634C>T	p.(Arg212Cys)	c.629T>A	p.(Leu210Gln)	-	-
79	29	STGD1	4	3	2	1	2	2	2	1	-	-	c.4328G>A	p.(Arg1443His)	c.267A>C	p.(Glu89Asp)	-	-
80	16	STGD1	2	3	2	2	1	2	2	1	-	+	c.5917del	p.(Val1973Ter)	c.5917del	p.(Val1973Ter)	-	-
81	19	STGD1	2	3	2	2	1	2	2	1	-	+	c.5917del	p.(Val1973Ter)	c.5917del	p.(Val1973Ter)	-	-
82	16	STGD1	2	2	2	3	2	2	2	4	-	-	c.4259A>G	p.(Asp1420Gly)	c.4259A>G	p.(Asp1420Gly)	-	-
83	32	STGD1	4	3	2	2	2	2	3	4	-	+	c.2869C>T	p.(Gln957Ter)	c.2690C>T	p.(Thr897Ile)	-	-
84	32	STGD1	1	3	3	2	1	3	2	1	-	-	c.5318C>T	p.(Ala1773Val)	c.1957C>T	p.(Arg653Cys)	-	-
85	19	STGD1	1	3	2	1	1	2	2	2	-	-	c.3523-28T>C	p.?	c.3523-28T>C	p.?	-	-
86	17	RP19	2	3	2	3	2	2	2	4	-	-	c.2696C>T	p.(Pro899Leu)	c.2696C>T	p.(Pro899Leu)	-	-
87	10	RP19	1	1	2	3	2	2	2	4	-	+	c.3755A>T	p.(Glu1252Val)	gross deletion	p.?	-	-
88	16	STGD1	1	1	2	2	1	2	2	1	-	+	c.3755A>T	p.(Glu1252Val)	gross deletion	p.?	-	-
89	11	STGD1	1	3	3	2	1	3	3	2	-	-	c.4918C>T	p.(Arg1640Trp)	c.4139C>T	p.(Pro1380Leu)	-	-
90	14	STGD1	1	3	3	2	1	3	3	2	-	-	c.4918C>T	p.(Arg1640Trp)	c.4139C>T	p.(Pro1380Leu)	-	-
91	10	STGD1	1	3	3	2	1	3	3	2	-	-	c.4918C>T	p.(Arg1640Trp)	c.4139C>T	p.(Pro1380Leu)	-	-
92	41	STGD1	4	2	1	2	1	2	3	1	-	-	c.1933G>T	p.(Asp645Tyr)	c.2042G>A	p.(Arg681Gln)	-	-
93	43	RP19	2	2	5	2	1	2	2	1	-	+	c.1937+1G>A	p.?	c.1903C>T	p.(Gln635Ter)	-	-
94	66	ARMD2	4	3	3	1	2	2	2	3	-	-	c.455G>A	p.(Arg152Gln)	n/d	-	-	-
95	39	ARMD2	1	3	3	2	2	2	2	1	-	-	c.4771G>A	p.(Gly1591Arg)	n/d	-	-	-
96	40	RP19	4	3	2	2	1	2	3	1	-	-	c.2727C>G	p.(His909Gln)	n/d	-	-	-
